# Supplementary material for: Pharmacogenetic Testing in an Academic Psychiatric Clinic: A Retrospective Chart Review
Source: J Pers Med. 2021 Sep 8;11(9):896. doi: 10.3390/jpm11090896 (PMC8470368; doi:10.3390/jpm11090896)
Supplement: Supplementary file 1 [file jpm-11-00896-s001.zip]

Archive with 1 entries (1 files):
- jpm-1358257-SI.pdf
